# Supplementary material for: Synthesis and Evaluation of 3-Halobenzo[b]thiophenes as Potential Antibacterial and Antifungal Agents
Source: Pharmaceuticals (Basel). 2021 Dec 28;15(1):39. doi: 10.3390/ph15010039 (PMC8780876; doi:10.3390/ph15010039)
Supplement: Supplementary file 1 [file pharmaceuticals-15-00039-s001.zip]

Archive with 1 entries (1 files):
- pharmaceuticals-1509706-supplementary.pdf
